# Supplementary material for: Uncovering Fibrocapsa japonica (Raphidophyceae) in South America: First Taxonomic and Toxicological Insights from Argentinean Coastal Waters
Source: Toxins (Basel). 2025 Jul 31;17(8):386. doi: 10.3390/toxins17080386 (PMC12390448; doi:10.3390/toxins17080386)
Supplement: Supplementary file 1 [file toxins-17-00386-s001.zip]

Archive with 1 entries (1 files):
- toxins-3722754-supplementary.pdf
